# Supplementary material for: Cluster analysis with body composition data for health risk assessment in children
Source: Pediatr Res. 2025 Oct 30;99(5):1764–71. doi: 10.1038/s41390-025-04447-6 (PMC13221299; doi:10.1038/s41390-025-04447-6)
Supplement: Supplementary file 2 — Supplementary Table S1 [file 41390_2025_4447_MOESM2_ESM.xls]

## Sheet: Sheet1
Supplementary Table S1. Reference value of body composition indices based on established models.
	Boys										Girls
	FMI		LMI		MMI		BNI		TWI		FMI		LMI		MMI		BNI		TWI
Age, yr	Mean	SD	Mean	SD	Mean	SD	Mean	SD	Mean	SD	Mean	SD	Mean	SD	Mean	SD	Mean	SD	Mean	SD
7	2.08965	1.12194	13.6577	0.621	13.0445	0.58346	0.61313	0.04325	9.99787	0.45555	2.37832	1.2025	12.8828	0.67177	12.2735	0.62419	0.60936	0.06105	9.4321	0.49417
7.1	2.18771	1.19282	13.6587	0.6089	13.0446	0.5721	0.61416	0.04266	9.99838	0.44732	2.39957	1.21697	12.8762	0.68232	12.2646	0.63354	0.61161	0.06174	9.42711	0.50099
7.2	2.28001	1.26004	13.6609	0.59793	13.0456	0.56178	0.61531	0.04214	9.99969	0.43986	2.42187	1.231	12.8722	0.69273	12.2582	0.64277	0.61407	0.06242	9.4241	0.50778
7.3	2.3667	1.32372	13.6641	0.58805	13.0476	0.55248	0.61655	0.04169	10.0018	0.43316	2.44518	1.2446	12.8709	0.70298	12.2542	0.65188	0.61673	0.06309	9.42304	0.51454
7.4	2.44794	1.38393	13.6684	0.57925	13.0505	0.54417	0.61791	0.0413	10.0047	0.42721	2.4695	1.25778	12.8722	0.71309	12.2526	0.66087	0.61959	0.06375	9.42385	0.52126
7.5	2.52388	1.44078	13.6738	0.57149	13.0545	0.53682	0.61936	0.04098	10.0085	0.42197	2.49481	1.27054	12.8759	0.72304	12.2533	0.66972	0.62263	0.0644	9.42648	0.52795
7.6	2.59467	1.49434	13.6803	0.56474	13.0594	0.53042	0.62092	0.04071	10.013	0.41745	2.52109	1.2829	12.882	0.73282	12.2562	0.67844	0.62586	0.06504	9.43087	0.53458
7.7	2.66046	1.54471	13.6879	0.55899	13.0653	0.52494	0.62258	0.04051	10.0184	0.41361	2.54833	1.29486	12.8905	0.74244	12.2612	0.68702	0.62926	0.06567	9.43697	0.54116
7.8	2.72142	1.59199	13.6966	0.55421	13.0722	0.52036	0.62434	0.04036	10.0246	0.41043	2.57651	1.30645	12.9012	0.75189	12.2684	0.69546	0.63282	0.06629	9.44472	0.54769
7.9	2.77769	1.63626	13.7063	0.55037	13.0801	0.51665	0.6262	0.04027	10.0317	0.40791	2.60562	1.31766	12.9141	0.76117	12.2775	0.70375	0.63654	0.0669	9.45407	0.55415
8	2.82943	1.67761	13.7172	0.54744	13.0891	0.51379	0.62815	0.04023	10.0395	0.40603	2.63564	1.32851	12.929	0.77027	12.2886	0.71188	0.64042	0.06749	9.46495	0.56054
8.1	2.8768	1.71613	13.7292	0.5454	13.099	0.51176	0.6302	0.04024	10.0482	0.40476	2.66656	1.33902	12.946	0.77918	12.3016	0.71987	0.64444	0.06807	9.47731	0.56685
8.2	2.91993	1.75192	13.7423	0.54422	13.11	0.51053	0.63235	0.0403	10.0577	0.40408	2.69835	1.34918	12.9649	0.78791	12.3164	0.72769	0.6486	0.06864	9.4911	0.57308
8.3	2.959	1.78507	13.7565	0.54388	13.1219	0.51007	0.63459	0.04041	10.068	0.40399	2.73101	1.35901	12.9857	0.79645	12.3329	0.73535	0.65288	0.0692	9.50625	0.57922
8.4	2.99415	1.81566	13.7719	0.54434	13.1349	0.51037	0.63692	0.04056	10.0792	0.40446	2.76451	1.36852	13.0083	0.80479	12.351	0.74284	0.65729	0.06975	9.52271	0.58527
8.5	3.02554	1.84379	13.7883	0.54559	13.149	0.5114	0.63934	0.04076	10.0911	0.40547	2.79885	1.37772	13.0326	0.81294	12.3708	0.75015	0.66181	0.07028	9.54042	0.59122
8.6	3.05332	1.86955	13.8059	0.5476	13.164	0.51314	0.64185	0.041	10.104	0.40701	2.83401	1.38663	13.0585	0.82088	12.3921	0.75729	0.66645	0.07079	9.55934	0.59706
8.7	3.07765	1.89303	13.8246	0.55034	13.1801	0.51556	0.64446	0.04127	10.1176	0.40905	2.86996	1.39524	13.086	0.82861	12.4148	0.76425	0.67118	0.0713	9.57939	0.6028
8.8	3.09867	1.91432	13.8444	0.55378	13.1973	0.51864	0.64714	0.04159	10.1321	0.41158	2.9067	1.40358	13.1149	0.83613	12.4389	0.77102	0.676	0.07179	9.60052	0.60842
8.9	3.11654	1.93351	13.8654	0.55791	13.2155	0.52236	0.64992	0.04194	10.1475	0.41459	2.94421	1.41165	13.1453	0.84344	12.4643	0.77761	0.68092	0.07226	9.62268	0.61391
9	3.13143	1.95068	13.8875	0.56269	13.2347	0.52668	0.65278	0.04232	10.1637	0.41805	2.98247	1.41946	13.1769	0.85052	12.491	0.78399	0.68591	0.07272	9.64582	0.61928
9.1	3.14347	1.96595	13.9108	0.56809	13.2551	0.5316	0.65572	0.04274	10.1807	0.42195	3.02146	1.42702	13.2098	0.85738	12.5189	0.79019	0.69097	0.07317	9.66986	0.62451
9.2	3.15282	1.97938	13.9352	0.5741	13.2764	0.53708	0.65875	0.04318	10.1986	0.42626	3.06118	1.43435	13.2439	0.86401	12.5478	0.79617	0.6961	0.0736	9.69476	0.62961
9.3	3.15964	1.99108	13.9607	0.58068	13.2989	0.54311	0.66186	0.04365	10.2173	0.43098	3.10161	1.44145	13.2791	0.87041	12.5778	0.80196	0.70128	0.07402	9.72046	0.63456
9.4	3.16409	2.00113	13.9874	0.58781	13.3224	0.54964	0.66505	0.04415	10.2369	0.43607	3.14272	1.44833	13.3153	0.87657	12.6087	0.80753	0.70651	0.07442	9.7469	0.63936
9.5	3.16631	2.00963	14.0153	0.59546	13.347	0.55668	0.66831	0.04467	10.2573	0.44153	3.18451	1.45501	13.3524	0.8825	12.6406	0.81288	0.71179	0.0748	9.77403	0.644
9.6	3.16645	2.01667	14.0443	0.60361	13.3727	0.56418	0.67166	0.04522	10.2786	0.44734	3.22696	1.46149	13.3903	0.88817	12.6732	0.81802	0.7171	0.07517	9.80179	0.64848
9.7	3.16468	2.02233	14.0745	0.61223	13.3994	0.57213	0.67508	0.04578	10.3007	0.45348	3.27005	1.46778	13.4291	0.8936	12.7067	0.82293	0.72244	0.07552	9.83012	0.65279
9.8	3.16115	2.02671	14.1059	0.62129	13.4273	0.5805	0.67857	0.04636	10.3237	0.45992	3.31377	1.47391	13.4686	0.89877	12.7408	0.82762	0.7278	0.07585	9.85897	0.65692
9.9	3.15601	2.0299	14.1384	0.63077	13.4563	0.58927	0.68214	0.04696	10.3476	0.46666	3.3581	1.47986	13.5086	0.90368	12.7755	0.83207	0.73317	0.07617	9.88827	0.66088
10	3.14941	2.03199	14.1721	0.64065	13.4863	0.59841	0.68579	0.04757	10.3723	0.47367	3.40302	1.48566	13.5493	0.90834	12.8107	0.83628	0.73855	0.07647	9.91798	0.66465
10.1	3.14151	2.03307	14.207	0.65089	13.5175	0.60791	0.6895	0.04819	10.3979	0.48094	3.44852	1.49132	13.5904	0.91272	12.8465	0.84026	0.74393	0.07675	9.94804	0.66823
10.2	3.13246	2.03323	14.2431	0.66147	13.5498	0.61773	0.69328	0.04882	10.4243	0.48845	3.49459	1.49684	13.6319	0.91684	12.8826	0.84399	0.7493	0.07702	9.97838	0.67162
10.3	3.12241	2.03257	14.2803	0.67236	13.5832	0.62786	0.69714	0.04946	10.4517	0.49618	3.54121	1.50225	13.6737	0.92068	12.9191	0.84747	0.75465	0.07726	10.009	0.6748
10.4	3.11153	2.03116	14.3188	0.68354	13.6177	0.63827	0.70106	0.05011	10.4799	0.50411	3.58835	1.50753	13.7158	0.92424	12.9558	0.8507	0.75998	0.07749	10.0397	0.67777
10.5	3.09995	2.02912	14.3584	0.69499	13.6534	0.64893	0.70505	0.05076	10.5089	0.51222	3.63602	1.51272	13.758	0.92752	12.9927	0.85367	0.76528	0.0777	10.0706	0.68053
10.6	3.08785	2.02651	14.3993	0.70667	13.6902	0.65983	0.7091	0.05141	10.5388	0.52051	3.68418	1.51781	13.8003	0.93051	13.0298	0.85638	0.77055	0.07789	10.1015	0.68307
10.7	3.07536	2.02344	14.4413	0.71856	13.7281	0.67093	0.71322	0.05206	10.5697	0.52894	3.73283	1.52282	13.8426	0.93321	13.0669	0.85883	0.77576	0.07806	10.1325	0.68538
10.8	3.06265	2.02	14.4845	0.73063	13.7672	0.68222	0.7174	0.05271	10.6013	0.5375	3.78195	1.52776	13.8849	0.93562	13.104	0.861	0.78093	0.07822	10.1633	0.68746
10.9	3.04987	2.01627	14.529	0.74286	13.8073	0.69367	0.72164	0.05336	10.6339	0.54617	3.83152	1.53264	13.927	0.93772	13.141	0.8629	0.78604	0.07835	10.1941	0.6893
11	3.03717	2.01235	14.5747	0.75522	13.8487	0.70526	0.72594	0.054	10.6674	0.55494	3.88153	1.53746	13.9689	0.93952	13.1778	0.86452	0.79108	0.07846	10.2247	0.69091
11.1	3.0247	2.00833	14.6215	0.76769	13.8912	0.71696	0.7303	0.05464	10.7017	0.56379	3.93197	1.54225	14.0105	0.94101	13.2144	0.86586	0.79604	0.07855	10.2551	0.69226
11.2	3.01263	2.0043	14.6696	0.78023	13.9349	0.72876	0.73472	0.05526	10.7369	0.5727	3.9828	1.547	14.0517	0.94219	13.2508	0.86691	0.80093	0.07862	10.2852	0.69336
11.3	3.0011	2.00036	14.7189	0.79283	13.9797	0.74062	0.7392	0.05587	10.773	0.58164	4.03403	1.55174	14.0924	0.94306	13.2867	0.86767	0.80573	0.07867	10.315	0.69419
11.4	2.99026	1.99658	14.7695	0.80546	14.0258	0.75252	0.74373	0.05647	10.81	0.59061	4.08564	1.55646	14.1327	0.9436	13.3222	0.86813	0.81043	0.0787	10.3444	0.69477
11.5	2.98028	1.99306	14.8212	0.81808	14.0729	0.76444	0.74831	0.05705	10.8479	0.59959	4.1376	1.56119	14.1723	0.94382	13.3573	0.86829	0.81503	0.07871	10.3734	0.69507
11.6	2.9713	1.9899	14.8742	0.83069	14.1213	0.77636	0.75295	0.05762	10.8867	0.60855	4.1899	1.56593	14.2112	0.94371	13.3917	0.86815	0.81951	0.0787	10.4018	0.69509
11.7	2.96347	1.98718	14.9285	0.84324	14.1708	0.78825	0.75764	0.05817	10.9264	0.61749	4.24253	1.57068	14.2494	0.94326	13.4255	0.8677	0.82388	0.07866	10.4297	0.69483
11.8	2.95697	1.98499	14.984	0.85571	14.2216	0.80008	0.76238	0.05869	10.9669	0.62637	4.29548	1.57547	14.2867	0.94248	13.4586	0.86694	0.82813	0.0786	10.4569	0.69428
11.9	2.95192	1.98343	15.0407	0.86808	14.2735	0.81185	0.76717	0.05919	11.0084	0.63519	4.34872	1.5803	14.3231	0.94136	13.4909	0.86586	0.83224	0.07852	10.4835	0.69343
12	2.9485	1.98259	15.0987	0.88032	14.3267	0.82351	0.77201	0.05967	11.0508	0.64392	4.40224	1.58519	14.3585	0.93988	13.5223	0.86446	0.83622	0.07842	10.5093	0.69229
12.1	2.94685	1.98255	15.1579	0.8924	14.381	0.83505	0.7769	0.06012	11.094	0.65255	4.45602	1.59013	14.3929	0.93806	13.5528	0.86274	0.84005	0.07829	10.5344	0.69084
12.2	2.94713	1.98341	15.2184	0.9043	14.4365	0.84644	0.78183	0.06054	11.1382	0.66106	4.51005	1.59515	14.4261	0.93589	13.5823	0.86068	0.84372	0.07814	10.5586	0.68907
12.3	2.94948	1.98526	15.2801	0.91599	14.4933	0.85766	0.7868	0.06092	11.1833	0.66943	4.56432	1.60026	14.458	0.93336	13.6108	0.8583	0.84723	0.07797	10.5819	0.68699
12.4	2.95408	1.98819	15.3431	0.92745	14.5513	0.86868	0.79182	0.06128	11.2293	0.67765	4.6188	1.60545	14.4887	0.93046	13.6381	0.85557	0.85058	0.07777	10.6043	0.68459
12.5	2.96106	1.99229	15.4073	0.93865	14.6105	0.87949	0.79688	0.0616	11.2762	0.68569	4.67348	1.61075	14.518	0.9272	13.6642	0.8525	0.85375	0.07755	10.6256	0.68186
12.6	2.97058	1.99765	15.4729	0.94957	14.6709	0.89006	0.80198	0.06188	11.324	0.69354	4.72835	1.61617	14.5458	0.92356	13.6891	0.84909	0.85673	0.07731	10.6459	0.67879
12.7	2.9828	2.00436	15.5397	0.96017	14.7325	0.90036	0.80712	0.06213	11.3728	0.70118	4.78338	1.62171	14.5721	0.91955	13.7126	0.84532	0.85953	0.07704	10.665	0.67538
12.8	2.99788	2.01252	15.6077	0.97043	14.7955	0.91037	0.8123	0.06233	11.4224	0.70859	4.83857	1.62738	14.5968	0.91517	13.7346	0.8412	0.86213	0.07674	10.683	0.67162
12.9	3.01595	2.0222	15.6771	0.98033	14.8596	0.92007	0.81752	0.06249	11.473	0.71575	4.8939	1.6332	14.6198	0.91039	13.7552	0.83672	0.86452	0.07643	10.6997	0.66752
13	3.03718	2.03352	15.7477	0.98984	14.925	0.92943	0.82277	0.0626	11.5245	0.72265	4.94935	1.63917	14.641	0.90523	13.7743	0.83188	0.8667	0.07608	10.7151	0.66305
13.1	3.06173	2.04654	15.8197	0.99893	14.9916	0.93844	0.82806	0.06267	11.5769	0.72927	5.00491	1.64531	14.6604	0.89968	13.7917	0.82667	0.86867	0.07571	10.7292	0.65822
13.2	3.08974	2.06138	15.8929	1.00758	15.0595	0.94705	0.83338	0.06269	11.6302	0.73559	5.06056	1.65163	14.6778	0.89373	13.8074	0.82109	0.8704	0.07531	10.7418	0.65302
13.3	3.12136	2.07811	15.9674	1.01575	15.1287	0.95526	0.83873	0.06266	11.6845	0.74159	5.11628	1.65814	14.6933	0.88738	13.8214	0.81513	0.8719	0.07489	10.753	0.64745
13.4	3.15677	2.09683	16.0432	1.02344	15.1991	0.96304	0.84411	0.06258	11.7396	0.74726	5.17206	1.66484	14.7067	0.88063	13.8335	0.80879	0.87317	0.07444	10.7626	0.6415
13.5	3.19609	2.11762	16.1203	1.0306	15.2708	0.97036	0.84952	0.06244	11.7958	0.75257	5.22789	1.67174	14.7179	0.87346	13.8437	0.80207	0.87418	0.07396	10.7707	0.63515
13.6	3.2395	2.14059	16.1987	1.03722	15.3438	0.97721	0.85497	0.06224	11.8528	0.75751	5.28374	1.67887	14.7269	0.86589	13.852	0.79496	0.87494	0.07346	10.7771	0.62842
13.7	3.28714	2.16581	16.2784	1.04326	15.418	0.98355	0.86043	0.06199	11.9108	0.76206	5.33961	1.68622	14.7336	0.8579	13.8582	0.78745	0.87543	0.07293	10.7818	0.62129
13.8	3.33917	2.19339	16.3595	1.0487	15.4935	0.98937	0.86593	0.06167	11.9697	0.7662	5.39547	1.69381	14.7379	0.84948	13.8622	0.77955	0.87565	0.07237	10.7848	0.61375
13.9	3.39574	2.22341	16.4418	1.05352	15.5704	0.99463	0.87145	0.06129	12.0296	0.76992	5.45131	1.70165	14.7397	0.84064	13.8641	0.77124	0.8756	0.07178	10.786	0.60581
14	3.45701	2.25596	16.5255	1.05769	15.6485	0.99932	0.87699	0.06085	12.0904	0.7732	5.50712	1.70975	14.7391	0.83137	13.8638	0.76253	0.87526	0.07117	10.7853	0.59745
14.1	3.52313	2.29113	16.6105	1.06118	15.7279	1.00341	0.88255	0.06034	12.1521	0.77601	5.56287	1.71812	14.7357	0.82167	13.8611	0.75341	0.87463	0.07053	10.7827	0.58866
14.2	3.59425	2.32902	16.6968	1.06396	15.8087	1.00689	0.88814	0.05976	12.2148	0.77834	5.61856	1.72677	14.7297	0.81153	13.856	0.74388	0.8737	0.06985	10.7781	0.57945
14.3	3.67053	2.36972	16.7844	1.06602	15.8907	1.00971	0.89374	0.05912	12.2784	0.78018	5.67416	1.73571	14.721	0.80094	13.8485	0.73393	0.87247	0.06915	10.7714	0.56981
14.4	3.75211	2.41331	16.8734	1.06732	15.974	1.01187	0.89937	0.0584	12.343	0.7815	5.72967	1.74495	14.7094	0.78991	13.8384	0.72355	0.87092	0.06842	10.7627	0.55973
14.5	3.83916	2.45988	16.9637	1.06783	16.0587	1.01334	0.90501	0.0576	12.4085	0.78229	5.78506	1.75449	14.6948	0.77843	13.8257	0.71275	0.86905	0.06766	10.7518	0.54921
14.6	3.93183	2.50953	17.0554	1.06754	16.1447	1.01409	0.91067	0.05673	12.475	0.78252	5.84032	1.76436	14.6773	0.76649	13.8104	0.70152	0.86685	0.06688	10.7387	0.53823
14.7	4.03028	2.56236	17.1484	1.06642	16.232	1.0141	0.91634	0.05578	12.5424	0.78219	5.89544	1.77456	14.6566	0.75409	13.7923	0.68985	0.86431	0.06606	10.7234	0.5268
Abbreviation: FMI, fat mass index; LMI, lean mass index; MMI, muscle mass index; BNI, bone mass index; TWI, total body water index; SD, standard deviation.
