# Supplementary material for: Cluster analysis with body composition data for health risk assessment in children
Source: Pediatr Res. 2025 Oct 30;99(5):1764–71. doi: 10.1038/s41390-025-04447-6 (PMC13221299; doi:10.1038/s41390-025-04447-6)
Supplement: Supplementary file 3 — Supplementary Table S2 [file 41390_2025_4447_MOESM3_ESM.xls]

## Sheet: Sheet1
Supplementary Table S2. Mean and standard errors for body fat percentage, abdominal circumference, cholesterol indicators, and activity and sleep durations.
		Body fat percentage		Abdominal circumference		TC/HDLC		TG/HDLC		Number of steps		All activity time		Moderate to vigorous activity time		Sleep time
Age, yr	Cases	Mean	SE	Mean	SE	Mean	SE	Mean	SE	Mean	SE	Mean	SE	Mean	SE	Mean	SE
Boys
7	27	13.34	1.11	56.15	0.98	2.59	0.07	1.2	0.16	16.06	0.48	0.27	0.0085	0.07	0.0053	0.35	0.005
8	57	15.36	0.97	58.51	0.78	2.58	0.06	1.41	0.22	15.36	0.4	0.29	0.006	0.08	0.0036	0.35	0.0032
9	90	16.89	0.84	60.78	0.7	2.59	0.05	1.26	0.12	15.01	0.32	0.28	0.0059	0.08	0.003	0.34	0.0025
10	93	17.22	0.92	62.33	0.74	2.6	0.06	1.21	0.1	14.69	0.35	0.28	0.0053	0.08	0.0035	0.33	0.0022
11	88	17.18	0.92	64.59	0.83	2.6	0.06	1.13	0.09	15.41	0.33	0.26	0.0049	0.08	0.0028	0.33	0.0026
12	72	15.98	0.96	66.25	0.85	2.61	0.06	1.53	0.13	13.25	0.34	0.24	0.0055	0.07	0.0031	0.33	0.0026
13	19	13.21	1.54	66.3	1.74	2.58	0.13	1.15	0.15	14.21	0.37	0.25	0.0043	0.08	0.0039	0.33	0.0018
14	10	16.95	2.78	71.69	2.97	2.73	0.15	1.44	0.22	14.11	0.65	0.26	0.0064	0.08	0.0064	0.33	0.0045
Girls
7	32	15.31	0.94	53.89	0.81	2.83	0.07	1.82	0.24	14.63	0.48	0.28	0.008	0.06	0.004	0.35	0.0033
8	65	15.99	0.62	55.43	0.57	2.75	0.06	1.23	0.1	14.23	0.31	0.27	0.0056	0.06	0.0027	0.35	0.0024
9	93	17.41	0.6	57.46	0.53	2.77	0.05	1.48	0.16	13.66	0.27	0.27	0.0041	0.06	0.0019	0.34	0.0026
10	95	19.24	0.59	59.96	0.63	2.7	0.06	1.38	0.1	12.93	0.24	0.26	0.0038	0.06	0.0019	0.33	0.0024
11	90	21.39	0.63	62.73	0.63	2.73	0.07	1.51	0.16	12.41	0.28	0.24	0.0045	0.05	0.0019	0.33	0.0028
12	63	24.25	0.75	65.34	0.81	2.7	0.05	1.57	0.11	11.83	0.28	0.22	0.0045	0.05	0.0018	0.33	0.0029
13	15	22.93	1.27	64.03	0.83	2.49	0.1	1.01	0.12	12.41	0.3	0.22	0.0046	0.05	0.0016	0.32	0.0028
14	8	27.31	2.16	67.44	2.2	2.48	0.08	0.87	0.18	13.03	0.48	0.22	0.0097	0.05	0.0031	0.33	0.0056
Abbreviation: SE, standard error; TC, total cholesterol; HDLC, high-density lipoprotein cholesterol; TG, triglyceride.
